# Supplementary material for: Genetic variations in genes of metabolic enzymes predict postoperational prognosis of patients with colorectal cancer
Source: Mol Cancer. 2015 Sep 17;14:171. doi: 10.1186/s12943-015-0442-x (PMC4574264; doi:10.1186/s12943-015-0442-x)
Supplement: Additional file 1: Table S1. — Distribution of 697 Patients’ Characteristics and Prognosis Analysis. (XLS 25 kb) [file 12943_2015_442_MOESM1_ESM.xls]

## Sheet: Sheet1
Table S1. Distribution of 697 Patients’ Characteristics and Prognosis Analysis
Parameter	All patients (%)	OS				RFS
		Death (%)	HR (95%CI)a	P value		Recurrence (%)	HR (95%CI)a	P value
Gender
Female	314(45.1)	87(42.4)	Ref.			100(41.7)	Ref.
Male	383(54.9)	118(57.6)	1.24(0.94-1.64)	0.125		140(58.3)	1.29(1.00-1.67)	0.055
Age
<60	358(51.4)	99(48.3)	Ref.			123(51.3)	Ref.
≥60	339(48.6)	106(51.7)	1.05(0.80-1.39)	0.72		117(48.8)	0.91(0.70-1.17)	0.452
Hospital site
Tangdu	454(65.1)	126(61.5)	Ref.			140(58.3)	Ref.
Xijing	243(34.9)	79(38.5)	1.01(0.75-1.36)	0.931		100(41.7)	1.25(0.95-1.64)	0.106
Tumor position
Colon	319(45.8)	93(45.4)	Ref.			108(45.0)	Ref.
Rectum	378(54.2)	112(54.6)	1.08(0.82-1.42)	0.6		132(55.0)	1.05(0.81-1.36)	0.704
Clinical stage
I+II	453(65.0)	96(46.8)	Ref.			120(50.0)	Ref.
III+IV	244(35.0)	109(53.2)	3.82(2.75-5.33)	<0.001		120(50.0)	3.13(2.32-4.23)	<0.001
Tumor differentiation
Well/moderate	142(20.4)	35(17.1)	Ref.			45(18.8)	Ref.
Poor	555(79.6)	170(82.9)	1.38(0.94-2.03)	0.099		195(81.3)	1.26(0.89-1.78)	0.19
Treatment after surgery
None	169(24.2)	59(28.8)	Ref.			64(26.7)	Ref.
Chemotherapy	528(75.8)	146(71.2)	0.36(0.25-0.52)	<0.001		176(73.3)	0.45(0.32-0.63)	<0.001
Abbreviations: CI, confidence interval; HR, hazard ratio; OS, overall survival; RFS, recurrence free survival.
aAdjusted for gender, age, hospital site, tumor position, clinical stage, tumor differentiation and treatment after surgery, where appropriate.
Significant P values (<0.05) were bolded.
