# Supplementary material for: Genetic variations in genes of metabolic enzymes predict postoperational prognosis of patients with colorectal cancer
Source: Mol Cancer. 2015 Sep 17;14:171. doi: 10.1186/s12943-015-0442-x (PMC4574264; doi:10.1186/s12943-015-0442-x)
Supplement: Additional file 2: Table S2. — Distribution of 256 patients’ characteristics and prognosis analysis in validation cohort. (XLS 26 kb) [file 12943_2015_442_MOESM2_ESM.xls]

## Sheet: Sheet1
Table S2. Distribution of 256 patients’ characteristics and prognosis analysis in validation cohort
Parameter	All patients,n(%) n = 256	OS					RFS
		Death,n(%) n = 110	HRa	95% CI	P-value		Recurrence,n(%) n = 169	HRa	95% CI	P-value
Gender
Female	114(44.5)	46(41.8)	Ref.				71(42.0)	Ref.
Male	142(55.5)	64(58.2)	1.21	0.82-1.77	0.338		98(58.0)	1.2	0.88-1.63	0.25
Age
＜60	129(50.4)	52(47.3)	Ref.				80(47.3)	Ref.
≥60	127(49.6)	58(52.7)	1.09	0.74-1.60	0.681		89(52.9)	1.07	0.78-1.45	0.683
Tumor position
Colon	123(48.0)	53(48.2)	Ref.				86(50.9)	Ref.
Rectum	133(52.0)	57(51.8)	1.21	0.82-1.78	0.332		83(49.1)	1.07	0.79-1.46	0.661
Clinical stage
Ⅰ-Ⅱ	164(64.1)	57(51.8)	Ref.				100(59.2)	Ref.
Ⅲ-Ⅳ	92(35.9)	53(48.2)	2.84	1.82-4.44	＜0.001		69(40.8)	1.86	1.31-2.64	0.001
Differentiation
Well/ moderate	54(21.1)	24(21.8)	Ref.				33(19.5)	Ref.
Poor	202(78.9)	86(78.2)	1.13	0.70-1.83	0.621		136(80.5)	1.27	0.85-1.89	0.24
Treatment after surgery
None	60(23.4)	30(27.3)	Ref.				43(25.4)	Ref.
Chemotherapy	196(76.6)	80(72.7)	0.45	0.28-0.73	0.001		169(66.0)	0.58	0.40-0.85	0.006
Abbreviations: CI, confidence interval; HR, hazard ratio; OS, overall survival; RFS, recurrence free survival. Significant P values were in bold. a.Adjusted by gender, age, tumor position, clinical stage, differentiation and treatment after surgery where appropriate.
