# Supplementary material for: Genetic variations in genes of metabolic enzymes predict postoperational prognosis of patients with colorectal cancer
Source: Mol Cancer. 2015 Sep 17;14:171. doi: 10.1186/s12943-015-0442-x (PMC4574264; doi:10.1186/s12943-015-0442-x)
Supplement: Additional file 3: Table S3. — Evaluation of false-positive report probability (FPRP) for SNPs significantly associated with CRC survival. (XLS 26 kb) [file 12943_2015_442_MOESM3_ESM.xls]

## Sheet: Sheet1
Table S3. Evaluation of false-positive report probability (FPRP) for SNPs significantly associated with CRC survival.
Gene	SNP	OS					RFS
		Prior Probability					Prior Probability
		0.25	0.1	0.01	0.001		0.25	0.1	0.01	0.001
SDHC	rs12064957	0.0525126	0.142565	0.646513	0.948602		0.274995	0.532251	0.926019	0.992145
	rs4131826	0.00224801	0.00671385	0.069206	0.428661		0.0194212	0.056085	0.395256	0.86834
SDHD	rs10789859	0.203925	0.434546	0.894218	0.988413		0.0203838	0.0587562	0.407114	0.873882
	rs544184	0.135415	0.319669	0.837889	0.981187		0.0151922	0.0442326	0.337343	0.837055
	rs7121782	0.180057	0.397151	0.878739	0.986509		0.0203838	0.0587562	0.407114	0.873882
FH	rs12071124	0.218377	0.455979	0.902151	0.989366		0.0948387	0.239154	0.775664	0.972137
FPRP values below 0.1 were shown in bold letters.

## Sheet: Sheet2
0.00214167	0.0203838	0.0151922	0.0203838	0.0924675	0.00224801	0.0948387	0.0194212	0.135415	0.180057
0.00639762	0.0587562	0.0442326	0.0587562	0.234108	0.00671385	0.239154	0.056085	0.319669	0.397151
0.0661422	0.407114	0.337343	0.407114	0.770765	0.069206	0.775664	0.395256	0.837889	0.878739
0.41681	0.873882	0.837055	0.873882	0.97137	0.428661	0.972137	0.86834	0.981187	0.986509
0.877354	0.985786	0.980922	0.985786	0.997064	0.882484	0.997145
