# Supplementary material for: Genetic variations in genes of metabolic enzymes predict postoperational prognosis of patients with colorectal cancer
Source: Mol Cancer. 2015 Sep 17;14:171. doi: 10.1186/s12943-015-0442-x (PMC4574264; doi:10.1186/s12943-015-0442-x)
Supplement: Additional file 4: Table S4. — Cumulative effect of unfavorable genotypes on outcomes of CRC patients in validation cohort. (XLS 20 kb) [file 12943_2015_442_MOESM4_ESM.xls]

## Sheet: surgery-death
Table S4. Cumulative effect of unfavorable genotypes on outcomes of CRC patients in validation cohort
Group(number of unfavorable genotypea)	Death/Total	HRb(95%CI)	P-valuec		Recurrence/Total	HRb(95%CI)	P-valuec
Group 1 (0-1)	47/126	Ref.			72/126	Ref.
Group 2 (2)	43/87	1.35(0.89-2.05	0.156		67/87	1.50(1.07-2.09)	0.018
Group 3 (3)	12/21	2.15(1.12-4.12)	0.022		17/21	1.90(1.10-3.26)	0.021
P for trend			0.028				0.004
Abbreviations: CI, confidence interval; HR, hazard ratio; Ref., reference.
a,Unfavorable genotypes: SDHC rs4131826 WW, SDHD rs544184 (WV+VV), and FH rs12071124 WW.
b, Adjusted by gender, age, locus, clinical stage, differentiation and treatment after surgery where appropriate..
c, Significant P value (<0.05).
